# Supplementary material for: CDC42 governs normal oviduct multiciliogenesis through activating AKT to ensure timely embryo transport
Source: Cell Death Dis. 2022 Sep 2;13(9):757. doi: 10.1038/s41419-022-05184-y (PMC9440026; doi:10.1038/s41419-022-05184-y)
Supplement: Supplementary file 2 — Table S1 [file 41419_2022_5184_MOESM2_ESM.xlsx]

## Sheet: Sheet1
	Table S1. List of small molecules
	Reagent	Source	Identifier	Application
	DBZ	MCE	HY-13526	1μM
	ZSTK474	Selleck	S1072	2μM, 5μM
	ML141	MCE	HY-12755	10μM
	Casin	MCE	HY-12874	5μM
	PD0325901	Selleck	S1036	10μM
	SCH900353	Selleck	S8701	10μM
	SC79	MCE	HY-18749	10μM
