# Supplementary material for: CDC42 governs normal oviduct multiciliogenesis through activating AKT to ensure timely embryo transport
Source: Cell Death Dis. 2022 Sep 2;13(9):757. doi: 10.1038/s41419-022-05184-y (PMC9440026; doi:10.1038/s41419-022-05184-y)
Supplement: Supplementary file 3 — Table S2 [file 41419_2022_5184_MOESM3_ESM.xlsx]

## Sheet: Sheet1
	Table S2. List of antibodies used in WB, IP, IHC and IF
	Antibodies	Source	Identifier	Application
	CDC42	Abcam	ab187643	WB (1:3000), IHC (1:500), IP (1:250)
	β-Actin	Bioworld	AP0063	WB (1:10000)
	Smooth muscle alpha-actin (αSMA)	BioGenex	MU128	IF (1:200)
	E-Cadherin	Calbiochem	205604	IF (1:200)
	Claudin-7	Santa Cruz	sc-17670	IF (1:200)
	ZO-1	Abcam	ab59720	IF (1:100)
	PAR3	Abcam	ab64840	IF (1:200)
	Integrin-α6	Abcam	ab181551	IHC (1:300)
	Collagen I	Servicebio	GB11022	IHC (1:300)
	Acetylated Tubulin (Ac-tubulin)	Sigma	T7451	WB (1:3000), IF (1:500)
	FOXJ1	Invitrogen	14-9965-82	WB (1:500), IF (1:50)
	PAX8	Proteintech	10336-1-AP	IF (1:100)
	p73	Abcam	ab40658	IHC (1:300), IF (1:100)
	Notch1 intracellular domain (NICD1)	CST	4147	WB (1:1000), IHC (1:100)
	Notch2 intracellular domain (NICD2)	Abcam	ab52302	WB (1:500)
	HES1	CST	11988	WB (1:1000), IHC (1:200)
	RAC1	Sigma	05-389	WB (1:1000)
	MCIDAS	Biorbyt	orb157914	WB (1:500)
	PTEN	Abcam	ab267787	WB (1:1000)
	AKT	CST	4691	WB (1:1000)
	Phospho-AKT (Ser473)	CST	4060	WB (1:1000)
	Phospho-AKT (Thr183)	CST	13038	WB (1:1000)
	PI3 Kniase p110β	Abcam	ab151549	WB (1:1000)
	p44/42 MAPK (ERK1/2)	CST	4695	WB (1:1000)
	Phospho-p44/42 MAPK (pERK1/2)	CST	4370	WB (1:1000)
	P450-scc	Santa Cruz	sc-18043	IHC (1:100)
	β-catenin	Abcam	ab32572	IF (1:200)
	Cytokeratin (CK)	DAKO	Z0622	IF (1:200)
	PAR6	Bioworld	BS7481	WB (1:1000)
	aPKC	Bioworld	BS1580	WB (1:1000)
	Pericentrin	Abcam	ab220784	IF (1:200)
	Cleaved Caspase 3	CST	9664	IHC (1:200)
	CD45	Biolegend	103101	IF (1:100)
	F4/80	Invitrogen	MF48000	IF (1:200)
	Estrogen receptor α (ERα)	DAKO	M7047	IHC (1:200)
	Progesterone receptor (PR)	DAKO	A0098	IHC (1:200)
