# Supplementary material for: CDC42 governs normal oviduct multiciliogenesis through activating AKT to ensure timely embryo transport
Source: Cell Death Dis. 2022 Sep 2;13(9):757. doi: 10.1038/s41419-022-05184-y (PMC9440026; doi:10.1038/s41419-022-05184-y)
Supplement: Supplementary file 4 — Table S3 [file 41419_2022_5184_MOESM4_ESM.xlsx]

## Sheet: Sheet1
	Table S3. List of primers used in RT-qPCR analysis
	Species	Gene	Forward	Reverse
	Mice	Gapdh	ATGGTGAAGGTCGGTGTGA	TGAGTGGAGTCATACTGGAACAT
	Mice	Cdc42	CATCGGAATATGTACCAACTG	CATCTGTCTGTGGATAACTTAG
	Mice	TNF-α	TACTCGCCATCAGCGTTCCCAT	TACTCGCCATCAGCGTTCCCAT
	Mice	IL-6	TACCACTTCACAAGTCGGAGGC	CTGCAAGTGCATCATCGTTGTTC
	Mice	Cxcl15	GGTGATATTCGAGACCATTTACTG	GCCAACAGTAGCCTTCACCCAT
	Mice	Csf1	GCCTCCTGTTCTACAAGTGGAAG	ACTGGCAGTTCCACCTGTCTGT
	Mice	Ccl2	GCTACAAGAGGATCACCAGCAG	GTCTGGACCCATTCCTTCTTGG
	Mice	Gmnc	TCTCCTGGACAACACTGAGCTC	AGCTGAGCCTCTTCCCATGAAC
	Mice	Mcidas	GTGGAAGTCCTTTTCGGGATGC	TAGGAGACGCTTCGGTTCCGAG
	Mice	Trp73	CAGCCTTTGGTTGACTCCTATCG	TGGTTGACGGAGGGCAGTTTGT
	Mice	Foxj1	ACCCTACTCCTATGCCACTCTCAT	TGCATGGCGGAAGTAGCAGAAGTT
	Mice	Ccno	GCTGAGCCTAACGGATTACG	TGATGGACACTAGCGTCTGC
	Mice	Deup1	GCTGAAAACGGAGACCAGTGGA	CGAGGACTTCATTGTCACCAACC
	Mice	Myb	TTCAAACATGCCCTTGCAGC	TTCTCAGTTGGCGACTCCAC
	Mice	Dll1	GTTGTCTCCATGGCACCTG	TGCACGGCTTATGGTGAGTA
	Mice	Dll4	GGAACCTTCTCACTCAACATCC	CTCGTCTGTTCGCCAAATCT
	Mice	Jagged1	CCAGCCAGTGAAGACCAAGT	CAATTCGCTGCAAATGTGTT
	Mice	Jagged2	TCAATGCTGAGCCTGACCAATA	GACGGACAGTGGCATTCAAAG
	Mice	Pik3ca	CACCTGAACAGACAAGTAGAGGC	GCAAAGCATCCATGAAGTCTGGC
	Mice	Pik3cb	CAGTTTGGTGTCATCCTGGAAGC	TCTGCTCAGCTTCACCGCATTC
	Mice	Akt1	GGACTACTTGCACTCCGAGAAG	CATAGTGGCACCGTCCTTGATC
	Mice	Akt2	CCAACACCTTTGTCATACGCTGC	GCTTCAGACTGTTGGCGACCAT
	Mice	Akt3	GAGATGGATGCGTCTACAACCC	TCCACTTGCCTTCTCTCGAACC
	Mice	Pten	TGAGTTCCCTCAGCCATTGCCT	GAGGTTTCCTCTGGTCCTGGTA
	Human	GAPDH	CCATGGAGAAGGCTGGGG	CAAAGTTGTCATGGATGACC
	Human	CDC42	CCCTCTACTATTGAGAAACTTG	AGAACACTCCACATACTTGA
